# Supplementary material for: Epigenetic landscape of germline specific genes in the sporophyte cells of Arabidopsis thaliana
Source: Front Plant Sci. 2015 May 13;6:328. doi: 10.3389/fpls.2015.00328 (PMC4429549; doi:10.3389/fpls.2015.00328)
Supplement: Supplementary Data 10 — Presence of various epigenetic marks on germline genes in shoot apical meristem. [file DataSheet10.CSV]

Supplementary Data 10: Presence of various epigenetic marks on germline genes in shoot apical meristem.
gene	H3K27me3(r)	repression	activation	both	repression.only	activation.only	none
AT1G01040	0	0	0	0	0	0	1
AT1G01130	0	0	0	0	0	0	1
AT1G02260	0	0	0	0	0	0	1
AT1G02580	1	1	0	0	1	0	0
AT1G02820	0	0	0	0	0	0	1
AT1G03055	0	0	0	0	0	0	1
AT1G04980	0	0	0	0	0	0	1
AT1G05320	0	0	0	0	0	0	1
AT1G05800	1	1	0	0	1	0	0
AT1G06020	0	0	0	0	0	0	1
AT1G06220	1	1	0	0	1	0	0
AT1G06270	0	0	0	0	0	0	1
AT1G06820	0	0	0	0	0	0	1
AT1G07060	0	0	0	0	0	0	1
AT1G07300	0	0	0	0	0	0	1
AT1G09100	0	0	0	0	0	0	1
AT1G09700	0	0	0	0	0	0	1
AT1G09720	0	0	0	0	0	0	1
AT1G09790	1	1	0	0	1	0	0
AT1G10010	0	0	0	0	0	0	1
AT1G10320	0	0	0	0	0	0	1
AT1G10330	0	0	0	0	0	0	1
AT1G10570	0	0	0	0	0	0	1
AT1G11070	0	0	0	0	0	0	1
AT1G11690	0	0	0	0	0	0	1
AT1G11730	0	0	0	0	0	0	1
AT1G12160	1	1	0	0	1	0	0
AT1G12660	1	1	0	0	1	0	0
AT1G12970	0	0	0	0	0	0	1
AT1G13040	0	0	0	0	0	0	1
AT1G13680	1	1	0	0	1	0	0
AT1G13910	0	0	0	0	0	0	1
AT1G14220	0	0	0	0	0	0	1
AT1G14240	1	1	0	0	1	0	0
AT1G14460	0	0	0	0	0	0	1
AT1G14800	0	0	0	0	0	0	1
AT1G15020	0	0	0	0	0	0	1
AT1G15530	0	0	0	0	0	0	1
AT1G15870	0	0	0	0	0	0	1
AT1G17590	0	0	0	0	0	0	1
AT1G17665	0	0	0	0	0	0	1
AT1G17910	1	1	0	0	1	0	0
AT1G18350	0	0	0	0	0	0	1
AT1G18550	0	0	0	0	0	0	1
AT1G18860	1	1	0	0	1	0	0
AT1G19030	0	0	0	0	0	0	1
AT1G19060	1	1	0	0	1	0	0
AT1G19100	0	0	0	0	0	0	1
AT1G19410	0	0	0	0	0	0	1
AT1G19890	1	1	0	0	1	0	0
AT1G20800	0	0	0	0	0	0	1
AT1G21700	0	0	0	0	0	0	1
AT1G21810	0	0	0	0	0	0	1
AT1G21860	1	1	0	0	1	0	0
AT1G21870	0	0	0	0	0	0	1
AT1G22015	1	1	0	0	1	0	0
AT1G22090	1	1	0	0	1	0	0
AT1G22210	1	1	0	0	1	0	0
AT1G22275	0	0	0	0	0	0	1
AT1G23210	0	0	0	0	0	0	1
AT1G23320	1	1	0	0	1	0	0
AT1G23600	1	1	0	0	1	0	0
AT1G23680	1	1	0	0	1	0	0
AT1G24340	0	0	0	0	0	0	1
AT1G25330	1	1	0	0	1	0	0
AT1G26190	0	0	0	0	0	0	1
AT1G26290	0	0	0	0	0	0	1
AT1G26350	0	0	0	0	0	0	1
AT1G26380	1	1	0	0	1	0	0
AT1G26420	1	1	0	0	1	0	0
AT1G26795	1	1	0	0	1	0	0
AT1G27050	0	0	0	0	0	0	1
AT1G27120	0	0	0	0	0	0	1
AT1G27620	1	1	0	0	1	0	0
AT1G28030	1	1	0	0	1	0	0
AT1G28220	0	0	0	0	0	0	1
AT1G28530	0	0	0	0	0	0	1
AT1G28560	0	0	0	0	0	0	1
AT1G28630	1	1	0	0	1	0	0
AT1G28710	0	0	0	0	0	0	1
AT1G29060	0	0	0	0	0	0	1
AT1G30290	0	0	0	0	0	0	1
AT1G30460	0	0	0	0	0	0	1
AT1G30740	1	1	0	0	1	0	0
AT1G30780	1	1	0	0	1	0	0
AT1G30800	1	1	0	0	1	0	0
AT1G31380	0	0	0	0	0	0	1
AT1G31450	0	0	0	0	0	0	1
AT1G31490	0	0	0	0	0	0	1
AT1G31790	0	0	0	0	0	0	1
AT1G31960	0	0	0	0	0	0	1
AT1G32020	1	1	0	0	1	0	0
AT1G32100	1	1	0	0	1	0	0
AT1G32300	0	0	0	0	0	0	1
AT1G32600	0	0	0	0	0	0	1
AT1G32850	1	1	0	0	1	0	0
AT1G33390	0	0	0	0	0	0	1
AT1G33400	0	0	0	0	0	0	1
AT1G33830	1	1	0	0	1	0	0
AT1G33850	1	1	0	0	1	0	0
AT1G33890	1	1	0	0	1	0	0
AT1G34120	0	0	0	0	0	0	1
AT1G34380	0	0	0	0	0	0	1
AT1G34440	0	0	0	0	0	0	1
AT1G35150	0	0	0	0	0	0	1
AT1G35183	1	1	0	0	1	0	0
AT1G35515	0	0	0	0	0	0	1
AT1G35520	0	0	0	0	0	0	1
AT1G35620	0	0	0	0	0	0	1
AT1G35850	0	0	0	0	0	0	1
AT1G36180	0	0	0	0	0	0	1
AT1G36340	0	0	0	0	0	0	1
AT1G42480	0	0	0	0	0	0	1
AT1G43040	0	0	0	0	0	0	1
AT1G44030	1	1	0	0	1	0	0
AT1G44090	1	1	0	0	1	0	0
AT1G45190	0	0	0	0	0	0	1
AT1G46336	1	1	0	0	1	0	0
AT1G47470	0	0	0	0	0	0	1
AT1G47620	1	1	0	0	1	0	0
AT1G47780	1	1	0	0	1	0	0
AT1G48010	0	0	0	0	0	0	1
AT1G48140	0	0	0	0	0	0	1
AT1G48220	0	0	0	0	0	0	1
AT1G48390	0	0	0	0	0	0	1
AT1G48780	0	0	0	0	0	0	1
AT1G48960	0	0	0	0	0	0	1
AT1G49150	0	0	0	0	0	0	1
AT1G49350	0	0	0	0	0	0	1
AT1G49560	0	0	0	0	0	0	1
AT1G49620	0	0	0	0	0	0	1
AT1G49700	0	0	0	0	0	0	1
AT1G49770	1	1	0	0	1	0	0
AT1G50030	0	0	0	0	0	0	1
AT1G50080	1	1	0	0	1	0	0
AT1G50160	0	0	0	0	0	0	1
AT1G50280	0	0	0	0	0	0	1
AT1G50340	0	0	0	0	0	0	1
AT1G50400	0	0	0	0	0	0	1
AT1G50620	0	0	0	0	0	0	1
AT1G50700	0	0	0	0	0	0	1
AT1G50760	1	1	0	0	1	0	0
AT1G50950	0	0	0	0	0	0	1
AT1G50960	1	1	0	0	1	0	0
AT1G51590	0	0	0	0	0	0	1
AT1G52790	0	0	0	0	0	0	1
AT1G52970	0	0	0	0	0	0	1
AT1G53200	0	0	0	0	0	0	1
AT1G53390	0	0	0	0	0	0	1
AT1G53710	0	0	0	0	0	0	1
AT1G53930	0	0	0	0	0	0	1
AT1G54110	0	0	0	0	0	0	1
AT1G54640	0	0	0	0	0	0	1
AT1G55120	0	0	0	0	0	0	1
AT1G55130	0	0	0	0	0	0	1
AT1G55810	0	0	0	0	0	0	1
AT1G56040	1	1	0	0	1	0	0
AT1G56380	1	1	0	0	1	0	0
AT1G56620	1	1	0	0	1	0	0
AT1G58250	0	0	0	0	0	0	1
AT1G59630	0	0	0	0	0	0	1
AT1G59780	1	1	0	0	1	0	0
AT1G60240	1	1	0	0	1	0	0
AT1G60280	1	1	0	0	1	0	0
AT1G60350	1	1	0	0	1	0	0
AT1G60390	1	1	0	0	1	0	0
AT1G60470	1	1	0	0	1	0	0
AT1G60500	0	0	0	0	0	0	1
AT1G60530	0	0	0	0	0	0	1
AT1G60985	1	1	0	0	1	0	0
AT1G61450	0	0	0	0	0	0	1
AT1G61640	0	0	0	0	0	0	1
AT1G61810	0	0	0	0	0	0	1
AT1G62160	0	0	0	0	0	0	1
AT1G62170	1	1	0	0	1	0	0
AT1G62720	0	0	0	0	0	0	1
AT1G63490	0	0	0	0	0	0	1
AT1G63540	1	1	0	0	1	0	0
AT1G63730	0	0	0	0	0	0	1
AT1G65280	0	0	0	0	0	0	1
AT1G65360	1	1	0	0	1	0	0
AT1G65445	1	1	0	0	1	0	0
AT1G65810	0	0	0	0	0	0	1
AT1G65850	1	1	0	0	1	0	0
AT1G66610	0	0	0	0	0	0	1
AT1G66660	1	1	0	0	1	0	0
AT1G66950	1	1	0	0	1	0	0
AT1G67030	1	1	0	0	1	0	0
AT1G67220	1	1	0	0	1	0	0
AT1G67820	0	0	0	0	0	0	1
AT1G68550	0	0	0	0	0	0	1
AT1G69240	1	1	0	0	1	0	0
AT1G69470	1	1	0	0	1	0	0
AT1G69660	1	1	0	0	1	0	0
AT1G70400	0	0	0	0	0	0	1
AT1G70650	0	0	0	0	0	0	1
AT1G71470	0	0	0	0	0	0	1
AT1G71770	1	1	0	0	1	0	0
AT1G72050	0	0	0	0	0	0	1
AT1G72280	0	0	0	0	0	0	1
AT1G73350	0	0	0	0	0	0	1
AT1G73560	0	0	0	0	0	0	1
AT1G73610	1	1	0	0	1	0	0
AT1G73700	0	0	0	0	0	0	1
AT1G74480	0	0	0	0	0	0	1
AT1G74890	0	0	0	0	0	0	1
AT1G75010	0	0	0	0	0	0	1
AT1G75250	0	0	0	0	0	0	1
AT1G75370	0	0	0	0	0	0	1
AT1G75470	0	0	0	0	0	0	1
AT1G75730	0	0	0	0	0	0	1
AT1G76350	0	0	0	0	0	0	1
AT1G77310	0	0	0	0	0	0	1
AT1G77405	0	0	0	0	0	0	1
AT1G77790	1	1	0	0	1	0	0
AT1G77850	0	0	0	0	0	0	1
AT1G78710	1	1	0	0	1	0	0
AT1G78980	1	1	0	0	1	0	0
AT1G79190	0	0	0	0	0	0	1
AT1G79210	0	0	0	0	0	0	1
AT1G79390	0	0	0	0	0	0	1
AT1G79800	0	0	0	0	0	0	1
AT1G79960	0	0	0	0	0	0	1
AT1G80060	0	0	0	0	0	0	1
AT1G80140	1	1	0	0	1	0	0
AT1G80370	0	0	0	0	0	0	1
AT1G80560	0	0	0	0	0	0	1
AT1G80570	0	0	0	0	0	0	1
AT1G80730	0	0	0	0	0	0	1
AT2G01400	0	0	0	0	0	0	1
AT2G01700	0	0	0	0	0	0	1
AT2G01880	0	0	0	0	0	0	1
AT2G01920	0	0	0	0	0	0	1
AT2G02290	1	1	0	0	1	0	0
AT2G02380	0	0	0	0	0	0	1
AT2G02490	0	0	0	0	0	0	1
AT2G02515	0	0	0	0	0	0	1
AT2G02630	1	1	0	0	1	0	0
AT2G02955	0	0	0	0	0	0	1
AT2G03430	0	0	0	0	0	0	1
AT2G04038	0	0	0	0	0	0	1
AT2G04420	1	1	0	0	1	0	0
AT2G04970	0	0	0	0	0	0	1
AT2G05350	0	0	0	0	0	0	1
AT2G05400	1	1	0	0	1	0	0
AT2G06090	0	0	0	0	0	0	1
AT2G06440	0	0	0	0	0	0	1
AT2G07680	0	0	0	0	0	0	1
AT2G07760	0	0	0	0	0	0	1
AT2G10050	0	0	0	0	0	0	1
AT2G10070	0	0	0	0	0	0	1
AT2G10340	0	0	0	0	0	0	1
AT2G10850	0	0	0	0	0	0	1
AT2G10950	0	0	0	0	0	0	1
AT2G11000	0	0	0	0	0	0	1
AT2G12550	0	0	0	0	0	0	1
AT2G14140	0	0	0	0	0	0	1
AT2G14160	0	0	0	0	0	0	1
AT2G14378	1	1	0	0	1	0	0
AT2G14550	0	0	0	0	0	0	1
AT2G15200	0	0	0	0	0	0	1
AT2G15750	0	0	0	0	0	0	1
AT2G16580	0	0	0	0	0	0	1
AT2G16980	1	1	0	0	1	0	0
AT2G17090	1	1	0	0	1	0	0
AT2G17180	1	1	0	0	1	0	0
AT2G17430	0	0	0	0	0	0	1
AT2G17960	0	0	0	0	0	0	1
AT2G18190	1	1	0	0	1	0	0
AT2G18320	0	0	0	0	0	0	1
AT2G18420	0	0	0	0	0	0	1
AT2G18650	0	0	0	0	0	0	1
AT2G18920	0	0	0	0	0	0	1
AT2G19290	0	0	0	0	0	0	1
AT2G19500	1	1	0	0	1	0	0
AT2G19630	1	1	0	0	1	0	0
AT2G20070	1	1	0	0	1	0	0
AT2G20595	0	0	0	0	0	0	1
AT2G20660	0	0	0	0	0	0	1
AT2G21110	1	1	0	0	1	0	0
AT2G21450	0	0	0	0	0	0	1
AT2G21655	0	0	0	0	0	0	1
AT2G21710	1	1	0	0	1	0	0
AT2G21727	0	0	0	0	0	0	1
AT2G21740	0	0	0	0	0	0	1
AT2G22050	1	1	0	0	1	0	0
AT2G22160	0	0	0	0	0	0	1
AT2G22200	0	0	0	0	0	0	1
AT2G22750	1	1	0	0	1	0	0
AT2G23060	0	0	0	0	0	0	1
AT2G23096	0	0	0	0	0	0	1
AT2G23460	0	0	0	0	0	0	1
AT2G23470	0	0	0	0	0	0	1
AT2G23970	0	0	0	0	0	0	1
AT2G23990	0	0	0	0	0	0	1
AT2G24360	0	0	0	0	0	0	1
AT2G24840	0	0	0	0	0	0	1
AT2G24880	0	0	0	0	0	0	1
AT2G24970	0	0	0	0	0	0	1
AT2G25370	1	1	0	0	1	0	0
AT2G25550	0	0	0	0	0	0	1
AT2G26040	0	0	0	0	0	0	1
AT2G26050	1	1	0	0	1	0	0
AT2G27220	1	1	0	0	1	0	0
AT2G27285	0	0	0	0	0	0	1
AT2G27480	0	0	0	0	0	0	1
AT2G27650	0	0	0	0	0	0	1
AT2G28360	0	0	0	0	0	0	1
AT2G28440	0	0	0	0	0	0	1
AT2G28590	1	1	0	0	1	0	0
AT2G28680	1	1	0	0	1	0	0
AT2G29100	1	1	0	0	1	0	0
AT2G29690	0	0	0	0	0	0	1
AT2G30280	0	0	0	0	0	0	1
AT2G30820	0	0	0	0	0	0	1
AT2G30900	1	1	0	0	1	0	0
AT2G31030	1	1	0	0	1	0	0
AT2G31520	0	0	0	0	0	0	1
AT2G31770	1	1	0	0	1	0	0
AT2G32340	0	0	0	0	0	0	1
AT2G32770	1	1	0	0	1	0	0
AT2G32930	0	0	0	0	0	0	1
AT2G33130	0	0	0	0	0	0	1
AT2G33710	1	1	0	0	1	0	0
AT2G33980	0	0	0	0	0	0	1
AT2G34200	0	0	0	0	0	0	1
AT2G34210	1	1	0	0	1	0	0
AT2G34370	1	1	0	0	1	0	0
AT2G34790	1	1	0	0	1	0	0
AT2G34830	1	1	0	0	1	0	0
AT2G34890	0	0	0	0	0	0	1
AT2G35330	0	0	0	0	0	0	1
AT2G35430	0	0	0	0	0	0	1
AT2G35480	0	0	0	0	0	0	1
AT2G35670	1	1	0	0	1	0	0
AT2G35690	0	0	0	0	0	0	1
AT2G35730	0	0	0	0	0	0	1
AT2G35750	0	0	0	0	0	0	1
AT2G35920	0	0	0	0	0	0	1
AT2G36240	0	0	0	0	0	0	1
AT2G36550	1	1	0	0	1	0	0
AT2G36660	0	0	0	0	0	0	1
AT2G36730	0	0	0	0	0	0	1
AT2G38020	0	0	0	0	0	0	1
AT2G39300	0	0	0	0	0	0	1
AT2G39540	0	0	0	0	0	0	1
AT2G39810	0	0	0	0	0	0	1
AT2G39880	0	0	0	0	0	0	1
AT2G40220	1	1	0	0	1	0	0
AT2G40280	0	0	0	0	0	0	1
AT2G40410	0	0	0	0	0	0	1
AT2G40780	0	0	0	0	0	0	1
AT2G41290	1	1	0	0	1	0	0
AT2G41450	0	0	0	0	0	0	1
AT2G41500	0	0	0	0	0	0	1
AT2G41510	0	0	0	0	0	0	1
AT2G42160	0	0	0	0	0	0	1
AT2G42720	1	1	0	0	1	0	0
AT2G42850	1	1	0	0	1	0	0
AT2G42930	0	0	0	0	0	0	1
AT2G42980	0	0	0	0	0	0	1
AT2G43220	1	1	0	0	1	0	0
AT2G43860	1	1	0	0	1	0	0
AT2G44195	0	0	0	0	0	0	1
AT2G44510	0	0	0	0	0	0	1
AT2G44910	0	0	0	0	0	0	1
AT2G45100	0	0	0	0	0	0	1
AT2G45150	0	0	0	0	0	0	1
AT2G45200	0	0	0	0	0	0	1
AT2G45230	0	0	0	0	0	0	1
AT2G45450	0	0	0	0	0	0	1
AT2G46375	0	0	0	0	0	0	1
AT2G46480	1	1	0	0	1	0	0
AT2G46980	0	0	0	0	0	0	1
AT2G47280	1	1	0	0	1	0	0
AT2G47350	0	0	0	0	0	0	1
AT2G47430	1	1	0	0	1	0	0
AT2G47820	0	0	0	0	0	0	1
AT2G47990	0	0	0	0	0	0	1
AT3G01030	0	0	0	0	0	0	1
AT3G01070	0	0	0	0	0	0	1
AT3G01160	0	0	0	0	0	0	1
AT3G01170	0	0	0	0	0	0	1
AT3G01610	0	0	0	0	0	0	1
AT3G02100	0	0	0	0	0	0	1
AT3G02440	1	1	0	0	1	0	0
AT3G02870	0	0	0	0	0	0	1
AT3G02930	0	0	0	0	0	0	1
AT3G03400	0	0	0	0	0	0	1
AT3G03580	0	0	0	0	0	0	1
AT3G04410	0	0	0	0	0	0	1
AT3G04490	0	0	0	0	0	0	1
AT3G04540	0	0	0	0	0	0	1
AT3G05130	0	0	0	0	0	0	1
AT3G05230	0	0	0	0	0	0	1
AT3G05310	0	0	0	0	0	0	1
AT3G05430	0	0	0	0	0	0	1
AT3G05460	0	0	0	0	0	0	1
AT3G05780	1	1	0	0	1	0	0
AT3G06120	1	1	0	0	1	0	0
AT3G06360	0	0	0	0	0	0	1
AT3G06400	0	0	0	0	0	0	1
AT3G06640	0	0	0	0	0	0	1
AT3G07970	1	1	0	0	1	0	0
AT3G08960	0	0	0	0	0	0	1
AT3G09310	0	0	0	0	0	0	1
AT3G09490	0	0	0	0	0	0	1
AT3G09510	1	1	0	0	1	0	0
AT3G09620	0	0	0	0	0	0	1
AT3G09720	0	0	0	0	0	0	1
AT3G10070	0	0	0	0	0	0	1
AT3G10140	0	0	0	0	0	0	1
AT3G10525	0	0	0	0	0	0	1
AT3G10560	0	0	0	0	0	0	1
AT3G10620	0	0	0	0	0	0	1
AT3G10780	1	1	0	0	1	0	0
AT3G10870	0	0	0	0	0	0	1
AT3G10890	0	0	0	0	0	0	1
AT3G11440	0	0	0	0	0	0	1
AT3G11650	0	0	0	0	0	0	1
AT3G12280	0	0	0	0	0	0	1
AT3G12340	0	0	0	0	0	0	1
AT3G12420	0	0	0	0	0	0	1
AT3G12440	1	1	0	0	1	0	0
AT3G12460	1	1	0	0	1	0	0
AT3G12910	1	1	0	0	1	0	0
AT3G13030	0	0	0	0	0	0	1
AT3G13682	0	0	0	0	0	0	1
AT3G13730	0	0	0	0	0	0	1
AT3G13820	1	1	0	0	1	0	0
AT3G13890	1	1	0	0	1	0	0
AT3G14250	0	0	0	0	0	0	1
AT3G14630	0	0	0	0	0	0	1
AT3G14820	0	0	0	0	0	0	1
AT3G14850	0	0	0	0	0	0	1
AT3G15140	0	0	0	0	0	0	1
AT3G15430	0	0	0	0	0	0	1
AT3G15490	0	0	0	0	0	0	1
AT3G15590	0	0	0	0	0	0	1
AT3G15740	0	0	0	0	0	0	1
AT3G16180	0	0	0	0	0	0	1
AT3G16580	1	1	0	0	1	0	0
AT3G17080	0	0	0	0	0	0	1
AT3G17140	1	1	0	0	1	0	0
AT3G17150	1	1	0	0	1	0	0
AT3G17230	0	0	0	0	0	0	1
AT3G18120	0	0	0	0	0	0	1
AT3G18160	0	0	0	0	0	0	1
AT3G18524	0	0	0	0	0	0	1
AT3G18610	1	1	0	0	1	0	0
AT3G18900	0	0	0	0	0	0	1
AT3G19440	0	0	0	0	0	0	1
AT3G19660	0	0	0	0	0	0	1
AT3G19890	1	1	0	0	1	0	0
AT3G20420	0	0	0	0	0	0	1
AT3G20680	0	0	0	0	0	0	1
AT3G20740	0	0	0	0	0	0	1
AT3G20760	1	1	0	0	1	0	0
AT3G20930	0	0	0	0	0	0	1
AT3G21170	0	0	0	0	0	0	1
AT3G21310	0	0	0	0	0	0	1
AT3G21410	1	1	0	0	1	0	0
AT3G21620	0	0	0	0	0	0	1
AT3G21640	0	0	0	0	0	0	1
AT3G21810	0	0	0	0	0	0	1
AT3G21870	1	1	0	0	1	0	0
AT3G22020	1	1	0	0	1	0	0
AT3G22090	0	0	0	0	0	0	1
AT3G22670	0	0	0	0	0	0	1
AT3G22700	1	1	0	0	1	0	0
AT3G22900	0	0	0	0	0	0	1
AT3G22920	1	1	0	0	1	0	0
AT3G23040	0	0	0	0	0	0	1
AT3G23060	1	1	0	0	1	0	0
AT3G23260	0	0	0	0	0	0	1
AT3G24270	1	1	0	0	1	0	0
AT3G24510	0	0	0	0	0	0	1
AT3G24630	0	0	0	0	0	0	1
AT3G24790	1	1	0	0	1	0	0
AT3G25200	1	1	0	0	1	0	0
AT3G25440	0	0	0	0	0	0	1
AT3G25650	1	1	0	0	1	0	0
AT3G25940	0	0	0	0	0	0	1
AT3G25990	0	0	0	0	0	0	1
AT3G26700	0	0	0	0	0	0	1
AT3G26930	1	1	0	0	1	0	0
AT3G26950	0	0	0	0	0	0	1
AT3G27290	0	0	0	0	0	0	1
AT3G27510	1	1	0	0	1	0	0
AT3G27640	0	0	0	0	0	0	1
AT3G28230	1	1	0	0	1	0	0
AT3G28330	1	1	0	0	1	0	0
AT3G28400	0	0	0	0	0	0	1
AT3G28680	0	0	0	0	0	0	1
AT3G29100	0	0	0	0	0	0	1
AT3G29570	1	1	0	0	1	0	0
AT3G30730	1	1	0	0	1	0	0
AT3G31430	0	0	0	0	0	0	1
AT3G42070	0	0	0	0	0	0	1
AT3G42100	0	0	0	0	0	0	1
AT3G42160	0	0	0	0	0	0	1
AT3G42240	0	0	0	0	0	0	1
AT3G42250	0	0	0	0	0	0	1
AT3G42680	0	0	0	0	0	0	1
AT3G43100	0	0	0	0	0	0	1
AT3G43320	0	0	0	0	0	0	1
AT3G43390	0	0	0	0	0	0	1
AT3G43500	0	0	0	0	0	0	1
AT3G45380	0	0	0	0	0	0	1
AT3G45390	0	0	0	0	0	0	1
AT3G45490	1	1	0	0	1	0	0
AT3G45880	0	0	0	0	0	0	1
AT3G46220	0	0	0	0	0	0	1
AT3G46350	1	1	0	0	1	0	0
AT3G46570	1	1	0	0	1	0	0
AT3G46840	1	1	0	0	1	0	0
AT3G46910	1	1	0	0	1	0	0
AT3G48810	0	0	0	0	0	0	1
AT3G48950	1	1	0	0	1	0	0
AT3G49000	0	0	0	0	0	0	1
AT3G49020	1	1	0	0	1	0	0
AT3G49300	1	1	0	0	1	0	0
AT3G49450	1	1	0	0	1	0	0
AT3G49850	0	0	0	0	0	0	1
AT3G50240	0	0	0	0	0	0	1
AT3G50380	0	0	0	0	0	0	1
AT3G50430	0	0	0	0	0	0	1
AT3G50810	0	0	0	0	0	0	1
AT3G50850	0	0	0	0	0	0	1
AT3G50940	0	0	0	0	0	0	1
AT3G51540	0	0	0	0	0	0	1
AT3G51550	0	0	0	0	0	0	1
AT3G51690	1	1	0	0	1	0	0
AT3G51940	0	0	0	0	0	0	1
AT3G52210	0	0	0	0	0	0	1
AT3G52270	0	0	0	0	0	0	1
AT3G52390	0	0	0	0	0	0	1
AT3G53350	0	0	0	0	0	0	1
AT3G54010	0	0	0	0	0	0	1
AT3G54310	0	0	0	0	0	0	1
AT3G54720	0	0	0	0	0	0	1
AT3G55590	1	1	0	0	1	0	0
AT3G55680	1	1	0	0	1	0	0
AT3G55740	0	0	0	0	0	0	1
AT3G55890	1	1	0	0	1	0	0
AT3G56330	0	0	0	0	0	0	1
AT3G56590	0	0	0	0	0	0	1
AT3G56610	1	1	0	0	1	0	0
AT3G56690	0	0	0	0	0	0	1
AT3G56730	0	0	0	0	0	0	1
AT3G57360	0	0	0	0	0	0	1
AT3G57650	0	0	0	0	0	0	1
AT3G57720	0	0	0	0	0	0	1
AT3G57840	0	0	0	0	0	0	1
AT3G57850	0	0	0	0	0	0	1
AT3G57940	0	0	0	0	0	0	1
AT3G58100	0	0	0	0	0	0	1
AT3G58330	1	1	0	0	1	0	0
AT3G58390	1	1	0	0	1	0	0
AT3G59070	1	1	0	0	1	0	0
AT3G59180	1	1	0	0	1	0	0
AT3G59260	1	1	0	0	1	0	0
AT3G59470	0	0	0	0	0	0	1
AT3G59480	0	0	0	0	0	0	1
AT3G60070	0	0	0	0	0	0	1
AT3G60540	0	0	0	0	0	0	1
AT3G60760	0	0	0	0	0	0	1
AT3G61150	1	1	0	0	1	0	0
AT3G61340	1	1	0	0	1	0	0
AT3G61400	1	1	0	0	1	0	0
AT3G61570	0	0	0	0	0	0	1
AT3G61630	0	0	0	0	0	0	1
AT3G61740	0	0	0	0	0	0	1
AT3G61880	0	0	0	0	0	0	1
AT3G61920	0	0	0	0	0	0	1
AT3G61960	0	0	0	0	0	0	1
AT3G62050	0	0	0	0	0	0	1
AT3G62320	0	0	0	0	0	0	1
AT3G62370	0	0	0	0	0	0	1
AT3G62380	0	0	0	0	0	0	1
AT3G62740	0	0	0	0	0	0	1
AT3G63020	0	0	0	0	0	0	1
AT3G63180	0	0	0	0	0	0	1
AT4G00190	1	1	0	0	1	0	0
AT4G00420	0	0	0	0	0	0	1
AT4G00530	0	0	0	0	0	0	1
AT4G00990	0	0	0	0	0	0	1
AT4G01010	0	0	0	0	0	0	1
AT4G01860	0	0	0	0	0	0	1
AT4G01970	0	0	0	0	0	0	1
AT4G02020	0	0	0	0	0	0	1
AT4G02060	0	0	0	0	0	0	1
AT4G02460	0	0	0	0	0	0	1
AT4G03750	0	0	0	0	0	0	1
AT4G04340	0	0	0	0	0	0	1
AT4G04350	0	0	0	0	0	0	1
AT4G04940	0	0	0	0	0	0	1
AT4G05270	1	1	0	0	1	0	0
AT4G05280	0	0	0	0	0	0	1
AT4G07515	0	0	0	0	0	0	1
AT4G08025	0	0	0	0	0	0	1
AT4G08270	0	0	0	0	0	0	1
AT4G08380	1	1	0	0	1	0	0
AT4G08410	0	0	0	0	0	0	1
AT4G08560	1	1	0	0	1	0	0
AT4G09090	0	0	0	0	0	0	1
AT4G09300	0	0	0	0	0	0	1
AT4G09850	1	1	0	0	1	0	0
AT4G09940	1	1	0	0	1	0	0
AT4G10220	1	1	0	0	1	0	0
AT4G10890	0	0	0	0	0	0	1
AT4G10970	0	0	0	0	0	0	1
AT4G11530	0	0	0	0	0	0	1
AT4G11550	1	1	0	0	1	0	0
AT4G11720	1	1	0	0	1	0	0
AT4G12020	0	0	0	0	0	0	1
AT4G12270	1	1	0	0	1	0	0
AT4G12570	0	0	0	0	0	0	1
AT4G13390	0	0	0	0	0	0	1
AT4G13630	0	0	0	0	0	0	1
AT4G13750	0	0	0	0	0	0	1
AT4G13810	1	1	0	0	1	0	0
AT4G13960	1	1	0	0	1	0	0
AT4G14276	0	0	0	0	0	0	1
AT4G14600	0	0	0	0	0	0	1
AT4G15310	1	1	0	0	1	0	0
AT4G15440	0	0	0	0	0	0	1
AT4G16440	0	0	0	0	0	0	1
AT4G16820	1	1	0	0	1	0	0
AT4G17420	0	0	0	0	0	0	1
AT4G17505	0	0	0	0	0	0	1
AT4G17860	1	1	0	0	1	0	0
AT4G17895	0	0	0	0	0	0	1
AT4G17990	1	1	0	0	1	0	0
AT4G18050	1	1	0	0	1	0	0
AT4G18375	0	0	0	0	0	0	1
AT4G18770	0	0	0	0	0	0	1
AT4G18850	0	0	0	0	0	0	1
AT4G19470	0	0	0	0	0	0	1
AT4G19550	0	0	0	0	0	0	1
AT4G20050	0	0	0	0	0	0	1
AT4G20510	0	0	0	0	0	0	1
AT4G20800	1	1	0	0	1	0	0
AT4G21120	0	0	0	0	0	0	1
AT4G21610	0	0	0	0	0	0	1
AT4G21640	0	0	0	0	0	0	1
AT4G22050	1	1	0	0	1	0	0
AT4G22110	1	1	0	0	1	0	0
AT4G22320	0	0	0	0	0	0	1
AT4G22400	1	1	0	0	1	0	0
AT4G22530	0	0	0	0	0	0	1
AT4G22650	1	1	0	0	1	0	0
AT4G22840	0	0	0	0	0	0	1
AT4G22970	0	0	0	0	0	0	1
AT4G23210	0	0	0	0	0	0	1
AT4G23260	0	0	0	0	0	0	1
AT4G23320	0	0	0	0	0	0	1
AT4G23510	0	0	0	0	0	0	1
AT4G23520	1	1	0	0	1	0	0
AT4G23540	0	0	0	0	0	0	1
AT4G23720	0	0	0	0	0	0	1
AT4G23960	0	0	0	0	0	0	1
AT4G23970	0	0	0	0	0	0	1
AT4G24020	0	0	0	0	0	0	1
AT4G24175	0	0	0	0	0	0	1
AT4G24880	0	0	0	0	0	0	1
AT4G24890	0	0	0	0	0	0	1
AT4G24974	0	0	0	0	0	0	1
AT4G25510	0	0	0	0	0	0	1
AT4G25530	1	1	0	0	1	0	0
AT4G25560	0	0	0	0	0	0	1
AT4G25720	0	0	0	0	0	0	1
AT4G26250	1	1	0	0	1	0	0
AT4G26390	1	1	0	0	1	0	0
AT4G26466	0	0	0	0	0	0	1
AT4G26680	0	0	0	0	0	0	1
AT4G26800	0	0	0	0	0	0	1
AT4G26820	1	1	0	0	1	0	0
AT4G27050	0	0	0	0	0	0	1
AT4G27420	1	1	0	0	1	0	0
AT4G27550	0	0	0	0	0	0	1
AT4G28320	0	0	0	0	0	0	1
AT4G28570	1	1	0	0	1	0	0
AT4G29090	1	1	0	0	1	0	0
AT4G29285	0	0	0	0	0	0	1
AT4G29600	1	1	0	0	1	0	0
AT4G30070	0	0	0	0	0	0	1
AT4G30090	0	0	0	0	0	0	1
AT4G30110	0	0	0	0	0	0	1
AT4G30120	0	0	0	0	0	0	1
AT4G30430	0	0	0	0	0	0	1
AT4G30570	0	0	0	0	0	0	1
AT4G30590	1	1	0	0	1	0	0
AT4G30830	0	0	0	0	0	0	1
AT4G31520	0	0	0	0	0	0	1
AT4G31610	0	0	0	0	0	0	1
AT4G31630	0	0	0	0	0	0	1
AT4G31875	1	1	0	0	1	0	0
AT4G32375	1	1	0	0	1	0	0
AT4G32840	0	0	0	0	0	0	1
AT4G32860	0	0	0	0	0	0	1
AT4G32900	0	0	0	0	0	0	1
AT4G34360	0	0	0	0	0	0	1
AT4G35170	1	1	0	0	1	0	0
AT4G35210	0	0	0	0	0	0	1
AT4G35370	1	1	0	0	1	0	0
AT4G35380	0	0	0	0	0	0	1
AT4G35700	1	1	0	0	1	0	0
AT4G35740	0	0	0	0	0	0	1
AT4G36070	0	0	0	0	0	0	1
AT4G36150	0	0	0	0	0	0	1
AT4G36770	0	0	0	0	0	0	1
AT4G36860	0	0	0	0	0	0	1
AT4G37360	1	1	0	0	1	0	0
AT4G37450	0	0	0	0	0	0	1
AT4G37630	0	0	0	0	0	0	1
AT4G37780	1	1	0	0	1	0	0
AT4G38020	0	0	0	0	0	0	1
AT4G38050	0	0	0	0	0	0	1
AT4G38700	0	0	0	0	0	0	1
AT4G39010	1	1	0	0	1	0	0
AT4G39320	0	0	0	0	0	0	1
AT4G39490	1	1	0	0	1	0	0
AT4G39640	1	1	0	0	1	0	0
AT4G39780	0	0	0	0	0	0	1
AT4G40090	0	0	0	0	0	0	1
AT5G01030	1	1	0	0	1	0	0
AT5G01380	1	1	0	0	1	0	0
AT5G01860	0	0	0	0	0	0	1
AT5G02200	0	0	0	0	0	0	1
AT5G02900	1	1	0	0	1	0	0
AT5G03160	0	0	0	0	0	0	1
AT5G04020	0	0	0	0	0	0	1
AT5G04030	0	0	0	0	0	0	1
AT5G04210	1	1	0	0	1	0	0
AT5G04220	1	1	0	0	1	0	0
AT5G04560	0	0	0	0	0	0	1
AT5G04630	0	0	0	0	0	0	1
AT5G05490	0	0	0	0	0	0	1
AT5G06160	0	0	0	0	0	0	1
AT5G06410	0	0	0	0	0	0	1
AT5G06630	1	1	0	0	1	0	0
AT5G07300	0	0	0	0	0	0	1
AT5G07380	0	0	0	0	0	0	1
AT5G07390	0	0	0	0	0	0	1
AT5G07570	1	1	0	0	1	0	0
AT5G07700	1	1	0	0	1	0	0
AT5G07950	0	0	0	0	0	0	1
AT5G08380	0	0	0	0	0	0	1
AT5G09240	0	0	0	0	0	0	1
AT5G09330	0	0	0	0	0	0	1
AT5G09360	1	1	0	0	1	0	0
AT5G09370	1	1	0	0	1	0	0
AT5G09500	1	1	0	0	1	0	0
AT5G09630	0	0	0	0	0	0	1
AT5G10100	0	0	0	0	0	0	1
AT5G10280	1	1	0	0	1	0	0
AT5G10520	0	0	0	0	0	0	1
AT5G10790	0	0	0	0	0	0	1
AT5G11030	0	0	0	0	0	0	1
AT5G11050	1	1	0	0	1	0	0
AT5G11300	0	0	0	0	0	0	1
AT5G11540	1	1	0	0	1	0	0
AT5G11780	0	0	0	0	0	0	1
AT5G11910	0	0	0	0	0	0	1
AT5G11940	1	1	0	0	1	0	0
AT5G12060	0	0	0	0	0	0	1
AT5G12380	0	0	0	0	0	0	1
AT5G13600	1	1	0	0	1	0	0
AT5G14080	0	0	0	0	0	0	1
AT5G14860	1	1	0	0	1	0	0
AT5G14960	0	0	0	0	0	0	1
AT5G15760	0	0	0	0	0	0	1
AT5G15910	0	0	0	0	0	0	1
AT5G16850	0	0	0	0	0	0	1
AT5G17410	0	0	0	0	0	0	1
AT5G17690	0	0	0	0	0	0	1
AT5G18160	1	1	0	0	1	0	0
AT5G18210	0	0	0	0	0	0	1
AT5G18440	0	0	0	0	0	0	1
AT5G18510	0	0	0	0	0	0	1
AT5G18990	1	1	0	0	1	0	0
AT5G19490	0	0	0	0	0	0	1
AT5G19710	1	1	0	0	1	0	0
AT5G20110	1	1	0	0	1	0	0
AT5G20940	0	0	0	0	0	0	1
AT5G21030	1	1	0	0	1	0	0
AT5G22410	0	0	0	0	0	0	1
AT5G22820	0	0	0	0	0	0	1
AT5G22970	1	1	0	0	1	0	0
AT5G22990	1	1	0	0	1	0	0
AT5G23470	1	1	0	0	1	0	0
AT5G23580	0	0	0	0	0	0	1
AT5G24316	0	0	0	0	0	0	1
AT5G24390	0	0	0	0	0	0	1
AT5G24550	1	1	0	0	1	0	0
AT5G24740	0	0	0	0	0	0	1
AT5G24900	1	1	0	0	1	0	0
AT5G25415	1	1	0	0	1	0	0
AT5G25520	0	0	0	0	0	0	1
AT5G25950	1	1	0	0	1	0	0
AT5G25960	1	1	0	0	1	0	0
AT5G26080	1	1	0	0	1	0	0
AT5G27020	0	0	0	0	0	0	1
AT5G27238	0	0	0	0	0	0	1
AT5G27240	0	0	0	0	0	0	1
AT5G27530	1	1	0	0	1	0	0
AT5G27610	0	0	0	0	0	0	1
AT5G27750	0	0	0	0	0	0	1
AT5G27810	0	0	0	0	0	0	1
AT5G27880	0	0	0	0	0	0	1
AT5G28550	0	0	0	0	0	0	1
AT5G28650	0	0	0	0	0	0	1
AT5G28720	0	0	0	0	0	0	1
AT5G33340	1	1	0	0	1	0	0
AT5G34880	0	0	0	0	0	0	1
AT5G34885	0	0	0	0	0	0	1
AT5G35250	0	0	0	0	0	0	1
AT5G35370	0	0	0	0	0	0	1
AT5G35405	0	0	0	0	0	0	1
AT5G35490	0	0	0	0	0	0	1
AT5G35930	0	0	0	0	0	0	1
AT5G36340	0	0	0	0	0	0	1
AT5G37140	1	1	0	0	1	0	0
AT5G37500	0	0	0	0	0	0	1
AT5G37910	1	1	0	0	1	0	0
AT5G37960	1	1	0	0	1	0	0
AT5G38080	1	1	0	0	1	0	0
AT5G38150	0	0	0	0	0	0	1
AT5G38330	0	0	0	0	0	0	1
AT5G39640	0	0	0	0	0	0	1
AT5G39650	0	0	0	0	0	0	1
AT5G39900	0	0	0	0	0	0	1
AT5G40070	0	0	0	0	0	0	1
AT5G40260	1	1	0	0	1	0	0
AT5G40520	0	0	0	0	0	0	1
AT5G40750	1	1	0	0	1	0	0
AT5G41090	0	0	0	0	0	0	1
AT5G41640	1	1	0	0	1	0	0
AT5G41820	1	1	0	0	1	0	0
AT5G42470	0	0	0	0	0	0	1
AT5G42860	0	0	0	0	0	0	1
AT5G42895	0	0	0	0	0	0	1
AT5G42955	0	0	0	0	0	0	1
AT5G43160	0	0	0	0	0	0	1
AT5G43230	1	1	0	0	1	0	0
AT5G43310	0	0	0	0	0	0	1
AT5G43510	0	0	0	0	0	0	1
AT5G43610	1	1	0	0	1	0	0
AT5G43730	0	0	0	0	0	0	1
AT5G44280	0	0	0	0	0	0	1
AT5G44780	0	0	0	0	0	0	1
AT5G45050	0	0	0	0	0	0	1
AT5G45140	0	0	0	0	0	0	1
AT5G45640	1	1	0	0	1	0	0
AT5G45910	0	0	0	0	0	0	1
AT5G45980	1	1	0	0	1	0	0
AT5G46120	0	0	0	0	0	0	1
AT5G46370	1	1	0	0	1	0	0
AT5G46670	1	1	0	0	1	0	0
AT5G47380	0	0	0	0	0	0	1
AT5G47635	0	0	0	0	0	0	1
AT5G47650	0	0	0	0	0	0	1
AT5G48200	1	1	0	0	1	0	0
AT5G48250	0	0	0	0	0	0	1
AT5G48350	0	0	0	0	0	0	1
AT5G48650	0	0	0	0	0	0	1
AT5G48670	0	0	0	0	0	0	1
AT5G49080	0	0	0	0	0	0	1
AT5G49560	0	0	0	0	0	0	1
AT5G49590	0	0	0	0	0	0	1
AT5G50915	1	1	0	0	1	0	0
AT5G50940	0	0	0	0	0	0	1
AT5G51230	0	0	0	0	0	0	1
AT5G52975	0	0	0	0	0	0	1
AT5G53010	0	0	0	0	0	0	1
AT5G53210	1	1	0	0	1	0	0
AT5G53670	0	0	0	0	0	0	1
AT5G53740	1	1	0	0	1	0	0
AT5G53870	1	1	0	0	1	0	0
AT5G54062	1	1	0	0	1	0	0
AT5G54150	0	0	0	0	0	0	1
AT5G54800	0	0	0	0	0	0	1
AT5G54930	0	0	0	0	0	0	1
AT5G55050	0	0	0	0	0	0	1
AT5G55560	0	0	0	0	0	0	1
AT5G55680	0	0	0	0	0	0	1
AT5G55900	0	0	0	0	0	0	1
AT5G56200	1	1	0	0	1	0	0
AT5G56480	1	1	0	0	1	0	0
AT5G56490	1	1	0	0	1	0	0
AT5G56510	1	1	0	0	1	0	0
AT5G56700	1	1	0	0	1	0	0
AT5G57400	0	0	0	0	0	0	1
AT5G58180	1	1	0	0	1	0	0
AT5G58230	0	0	0	0	0	0	1
AT5G58410	0	0	0	0	0	0	1
AT5G58450	0	0	0	0	0	0	1
AT5G58830	1	1	0	0	1	0	0
AT5G58850	1	1	0	0	1	0	0
AT5G59110	1	1	0	0	1	0	0
AT5G59190	0	0	0	0	0	0	1
AT5G59200	0	0	0	0	0	0	1
AT5G59240	1	1	0	0	1	0	0
AT5G59280	0	0	0	0	0	0	1
AT5G59340	1	1	0	0	1	0	0
AT5G59510	1	1	0	0	1	0	0
AT5G60080	1	1	0	0	1	0	0
AT5G60150	0	0	0	0	0	0	1
AT5G60270	0	0	0	0	0	0	1
AT5G60440	0	0	0	0	0	0	1
AT5G61190	0	0	0	0	0	0	1
AT5G61740	1	1	0	0	1	0	0
AT5G61930	0	0	0	0	0	0	1
AT5G62200	0	0	0	0	0	0	1
AT5G62770	0	0	0	0	0	0	1
AT5G63080	0	0	0	0	0	0	1
AT5G63390	0	0	0	0	0	0	1
AT5G63460	0	0	0	0	0	0	1
AT5G63720	1	1	0	0	1	0	0
AT5G63910	0	0	0	0	0	0	1
AT5G64110	1	1	0	0	1	0	0
AT5G64210	0	0	0	0	0	0	1
AT5G64620	0	0	0	0	0	0	1
AT5G64720	0	0	0	0	0	0	1
AT5G64800	0	0	0	0	0	0	1
AT5G65230	0	0	0	0	0	0	1
AT5G65330	1	1	0	0	1	0	0
AT5G65370	0	0	0	0	0	0	1
AT5G65900	0	0	0	0	0	0	1
AT5G66080	0	0	0	0	0	0	1
AT5G66370	0	0	0	0	0	0	1
AT5G66620	0	0	0	0	0	0	1
AT5G66970	1	1	0	0	1	0	0
AT5G66980	1	1	0	0	1	0	0
