# Supplementary material for: Epigenetic landscape of germline specific genes in the sporophyte cells of Arabidopsis thaliana
Source: Front Plant Sci. 2015 May 13;6:328. doi: 10.3389/fpls.2015.00328 (PMC4429549; doi:10.3389/fpls.2015.00328)
Supplement: Supplementary Data 12 — Combined counts and proportions of germline genes with various epigenetic marks in non-germline tissues. [file DataSheet12.CSV]

Supplementary Data 12: Combined counts and proportions of germline genes with various epigenetic marks in non-germline tissues.
	Proportion: Number of genes carrying specific epigenetic modification were calculated by dividing the amount of cell-type genes with an epigenetic modification by the total amount of genes of that cell-type.
	Gamete	(total genes)	5mC(r)	H3K9me2(r)	H3K27me1(r)	H3K27me3(r)	H2Bub(a)	H3K4me3(a)	H3K9ac(a)	H3K9me3(a)	H3K18ac(a)	H3K27ac(a)	H3K36me2(a)	H3K36me3(a)	H3.3.TTS(a)	H3.3.TTS.Promoter(a)	H3K4me1(a/r)	H3K4me2(a/r)	H3.3.Promoter(a/r)	repression	activation	both	repression.only	activation.only	none
	Sperm	81	20	59	22	61	1	19	2	2	4	2	0	7	9	1	14	51	7	81	31	31	50	0	0
	Egg	165	61	143	40	75	79	112	69	29	10	39	60	95	64	14	76	148	13	158	136	129	29	7	0
	Synergid	157	56	132	33	71	40	70	37	24	13	34	19	51	32	14	33	102	8	151	106	102	49	4	2
	Central Cell	125	34	116	35	81	17	42	18	13	12	14	7	27	25	9	17	83	8	125	76	76	49	0	0
	Antipodal	16	2	14	4	11	1	2	1	1	1	0	0	1	3	0	3	10	3	15	8	7	8	1	0
	EmbryoSac	11	5	11	2	4	7	8	6	2	0	3	5	8	5	2	6	10	0	11	9	9	2	0	0
	female_any	381	149	328	77	191	153	234	126	64	42	91	117	189	140	21	134	303	26	370	294	285	85	9	1
# proportion
	Gamete	(total genes)	5mC(r)	H3K9me2(r)	H3K27me1(r)	H3K27me3(r)	H2Bub(a)	H3K4me3(a)	H3K9ac(a)	H3K9me3(a)	H3K18ac(a)	H3K27ac(a)	H3K36me2(a)	H3K36me3(a)	H3.3.TTS(a)	H3.3.TTS.Promoter(a)	H3K4me1(a/r)	H3K4me2(a/r)	H3.3.Promoter(a/r)	repression	activation	both	repression.only	activation.only	none
	Sperm	1	0.24691358	0.728395062	0.271604938	0.75308642	0.012345679	0.234567901	0.024691358	0.024691358	0.049382716	0.024691358	0	0.086419753	0.111111111	0.012345679	0.172839506	0.62962963	0.086419753	1	0.382716049	0.382716049	0.617283951	0	0
	Egg	1	0.36969697	0.866666667	0.242424242	0.454545455	0.478787879	0.678787879	0.418181818	0.175757576	0.060606061	0.236363636	0.363636364	0.575757576	0.387878788	0.084848485	0.460606061	0.896969697	0.078787879	0.957575758	0.824242424	0.781818182	0.175757576	0.042424242	0
	Synergid	1	0.356687898	0.840764331	0.210191083	0.452229299	0.25477707	0.445859873	0.23566879	0.152866242	0.082802548	0.21656051	0.121019108	0.324840764	0.203821656	0.089171975	0.210191083	0.649681529	0.050955414	0.961783439	0.675159236	0.649681529	0.312101911	0.025477707	0.012738854
	Central Cell	1	0.272	0.928	0.28	0.648	0.136	0.336	0.144	0.104	0.096	0.112	0.056	0.216	0.2	0.072	0.136	0.664	0.064	1	0.608	0.608	0.392	0	0
	Antipodal	1	0.125	0.875	0.25	0.6875	0.0625	0.125	0.0625	0.0625	0.0625	0	0	0.0625	0.1875	0	0.1875	0.625	0.1875	0.9375	0.5	0.4375	0.5	0.0625	0
	EmbryoSac	1	0.454545455	1	0.181818182	0.363636364	0.636363636	0.727272727	0.545454545	0.181818182	0	0.272727273	0.454545455	0.727272727	0.454545455	0.181818182	0.545454545	0.909090909	0	1	0.818181818	0.818181818	0.181818182	0	0
	female_other_celltype_combination	1	0.391076115	0.860892388	0.202099738	0.501312336	0.401574803	0.614173228	0.330708661	0.167979003	0.11023622	0.238845144	0.307086614	0.496062992	0.367454068	0.05511811	0.351706037	0.795275591	0.06824147	0.971128609	0.771653543	0.748031496	0.223097113	0.023622047	0.002624672
# proportion per gender
	Gamete	(total genes)	5mC(r)	H3K9me2(r)	H3K27me1(r)	H3K27me3(r)	H2Bub(a)	H3K4me3(a)	H3K9ac(a)	H3K9me3(a)	H3K18ac(a)	H3K27ac(a)	H3K36me2(a)	H3K36me3(a)	H3.3.TTS(a)	H3.3.TTS.Promoter(a)	H3K4me1(a/r)	H3K4me2(a/r)	H3.3.Promoter(a/r)	repression	activation	both	repression.only	activation.only	none
	male	1	0.24691358	0.728395062	0.271604938	0.75308642	0.012345679	0.234567901	0.024691358	0.024691358	0.049382716	0.024691358	0	0.086419753	0.111111111	0.012345679	0.172839506	0.62962963	0.086419753	1	0.382716049	0.382716049	0.617283951	0	0
	female	1	0.359064327	0.870175439	0.223391813	0.506432749	0.347368421	0.547368421	0.300584795	0.155555556	0.09122807	0.211695906	0.243274854	0.433918129	0.314619883	0.070175439	0.314619883	0.767251462	0.067836257	0.970760234	0.735672515	0.711111111	0.259649123	0.024561404	0.003508772
