# Supplementary material for: Epigenetic landscape of germline specific genes in the sporophyte cells of Arabidopsis thaliana
Source: Front Plant Sci. 2015 May 13;6:328. doi: 10.3389/fpls.2015.00328 (PMC4429549; doi:10.3389/fpls.2015.00328)
Supplement: Supplementary Data 13 — Presence of various epigenetic marks on germline TEs in non-germline tissues. [file DataSheet13.CSV]

Supplementary Data 13: Presence of various epigenetic marks on germline TEs in non-germline tissues.
	TEs: Transposable Elements
	5mC(r)	H3K9me2(r)	H3K27me1(r)	H3K27me3(r)	H2Bub(a)	H3K4me3(a)	H3K9ac(a)	H3K9me3(a)	H3K18ac(a)	H3K27ac(a)	H3K36me2(a)	H3K36me3(a)	H3.3.TTS(a)	H3.3.TTS.Promoter(a)	H3K4me1(a/r)	H3K4me2(a/r)	H3.3.Promoter(a/r)	repression	activation	both	repression.only	activation.only	none
AT2G45230	1	0	0	1	0	0	0	0	0	0	0	0	0	0	0	0	0	1	0	0	1	0	0
AT4G03750	1	1	1	0	0	0	0	0	0	0	0	0	0	0	0	0	0	1	0	0	1	0	0
AT2G04970	1	0	1	0	0	0	0	0	0	0	0	0	0	0	0	0	0	1	0	0	1	0	0
AT2G06440	1	1	1	0	0	0	0	0	0	0	0	0	0	0	0	0	0	1	0	0	1	0	0
AT2G14140	1	1	1	0	0	0	0	0	0	0	0	0	0	0	0	0	0	1	0	0	1	0	0
AT2G15200	1	1	1	0	0	0	0	0	0	0	0	0	0	0	0	0	0	1	0	0	1	0	0
AT2G25550	1	0	0	0	0	0	0	0	0	0	0	0	0	0	0	0	0	1	0	0	1	0	0
AT2G31520	1	1	0	0	0	1	0	0	0	0	0	1	0	0	0	0	0	1	1	1	0	0	0
AT3G28400	1	0	0	0	0	0	0	0	0	0	0	0	0	0	0	0	0	1	0	0	1	0	0
AT5G34880	1	0	0	0	0	0	0	0	0	0	0	0	0	0	0	0	0	1	0	0	1	0	0
AT1G19030	0	0	0	1	0	0	0	0	0	0	0	0	0	0	1	1	0	1	0	0	1	0	0
AT2G10050	1	0	0	0	0	0	0	0	0	0	0	0	0	0	0	0	0	1	0	0	1	0	0
AT2G10070	1	0	0	0	0	0	0	0	0	0	0	0	0	0	0	0	0	1	0	0	1	0	0
AT3G42070	1	1	0	0	0	0	0	0	0	0	0	0	0	0	0	0	0	1	0	0	1	0	0
AT3G42240	1	0	0	0	0	0	0	0	0	0	0	0	0	0	0	0	0	1	0	0	1	0	0
AT3G42680	1	0	0	0	0	0	0	0	0	0	0	0	0	0	0	0	0	1	0	0	1	0	0
AT5G49080	1	0	0	0	0	0	0	0	0	0	0	0	0	0	0	0	0	1	0	0	1	0	0
AT4G05280	1	1	1	0	0	0	0	0	0	0	0	0	0	0	0	0	0	1	0	0	1	0	0
AT4G20510	1	0	0	1	0	0	0	0	0	0	1	0	0	0	0	1	0	1	1	1	0	0	0
AT2G01700	1	0	0	0	0	0	0	0	0	0	0	0	0	0	0	0	0	1	0	0	1	0	0
AT2G10850	1	0	0	0	0	0	0	0	0	0	0	0	0	0	0	0	0	1	0	0	1	0	0
AT2G15750	1	0	0	0	0	0	0	0	0	0	0	0	0	0	0	0	0	1	0	0	1	0	0
AT3G42100	1	0	0	0	0	0	0	0	0	0	0	0	0	0	0	0	0	1	0	0	1	0	0
AT3G42250	1	0	0	0	0	0	0	0	0	0	0	0	0	0	0	0	0	1	0	0	1	0	0
AT3G43100	1	0	0	0	0	0	0	0	0	0	0	0	0	0	0	0	0	1	0	0	1	0	0
AT3G43320	0	0	0	1	0	0	0	0	1	0	0	0	0	0	0	0	0	1	1	1	0	0	0
AT3G43390	1	1	1	0	0	0	0	0	0	0	0	0	0	0	0	0	0	1	0	0	1	0	0
AT3G45380	1	0	1	0	0	0	0	0	0	0	0	0	0	0	0	0	0	1	0	0	1	0	0
AT5G35250	1	0	0	0	0	0	0	0	0	0	0	0	0	0	0	0	0	1	0	0	1	0	0
AT5G46120	0	0	0	0	0	0	0	0	0	0	0	0	0	0	0	0	0	0	0	0	0	0	1
count	27	8	8	4	0	1	0	0	1	0	1	1	0	0	1	2	0	29	3	3	26	0	1
